# Supplementary material for: Is Craniosacral Therapy Effective? A Systematic Review and Meta-Analysis
Source: Healthcare (Basel). 2024 Mar 18;12(6):679. doi: 10.3390/healthcare12060679 (PMC10970181; doi:10.3390/healthcare12060679)
Supplement: Supplementary file 1 [file healthcare-12-00679-s001.zip]

Archive with 1 entries (1 files):
- healthcare-2883502-supplementary.pdf
